# Supplementary material for: Preliminary study of the production of metabolites from in vitro cultures of C. ensiformis
Source: BMC Biotechnol. 2020 Sep 10;20:49. doi: 10.1186/s12896-020-00642-x (PMC7488093; doi:10.1186/s12896-020-00642-x)
Supplement: Supplementary file 2 — Additional file 2. [file 12896_2020_642_MOESM2_ESM.xlsx]

## Sheet: callus_compounds
						Antioxidant activity (a.u)
Treatment	Callus weight (g)	Total phenols (mg eq AG/g biomass)	Chlorophyll a (mg/g biomass)	Chlorophyll b (mg/g biomass)	Carotenoids (mg/g FW)	0	180	360	540	720	900	1080	1260	1440	1620	1800	1980	2160	2340	2520	2700	2880	3060	3240	3420
LED W (Control)	0.266	4	0.32	0.2	0.13	0	0.5	0.8	0.9	1.1	1.3	1.5	1.8	1.9	2	2.1	2.3	2.4	2.5	2.8	3	3.2	3.5	3.9	4	40
	0.2716	3.98	0.36	0.25	0.1	0	0.6	0.9	1.3	1.7	2.1	2.2	2.3	2.4	2.6	2.9	2.9	2.95	3.3	3.6	3.65	3.71	3.8	4.1	4.3335	43.335
	0.3084	3.54	0.28	0.27	0.12	0	0.4	0.7	0.8	1	1.3	1.6	1.9	1.95	2	2.05	2.2	2.3	2.5	2.7	2.9	3.1	3.4	3.8	3.9	39
	0.28	3.38	0.26	0.33	0.11	0	0.5	0.8	0.9	1.1	1.3	1.5	1.8	1.9	2	2.1	2.3	2.4	2.5	2.8	3	3.2	3.5	3.9	4	40
LED B	0.9342	8.67	0.43	0.28	0.17	0	1	1.1	1.3	1.8	2	2.1	2.3	2.6	2.8	3	3.3	3.5	3.8	4.4	4.5	5	5.3	5.6	5.9	59
	0.8983	8.45	0.47	0.25	0.15	0	0.8	0.85	0.9	0.95	1.6	1.9	1.95	2.2	2.3	2.5	2.6	3	3.6	4.1	4.3	4.6	5.2	5.5	5.6	56
	0.8983	7.98	0.53	0.31	0.2	0	0.9	1.3	1.5	1.8	2.2	2.3	2.5	2.8	2.8	3	3.3	3.6	3.8	4.5	4.7	5	5.4	5.7	6	60
	0.8993	8.31	0.48	0.28	0.19	0	0.6	0.7	0.9	1.1	1.4	1.6	2	2.1	2.3	2.5	3	3.3	3.8	4	4.2	4.5	4.7	5.3	5.6	56
LED R	0.3919	3.2	0.28	0.18	0.12	0	0.1	0.3	0.4	0.6	1	1.2	1.3	1.5	1.6	1.8	2	2.1	2.3	2.5	2.6	2.7	2.8	2.9	3.1	31
	0.4723	3.42	0.31	0.12	0.09	0	0.3	0.4	0.5	0.7	0.8	0.9	1.2	1.3	1.4	1.5	1.55	1.7	2	2.1	2.2	2.4	2.5	2.6	2.7	27
	0.3452	3	0.19	0.15	0.11	0	0.3	0.6	0.8	1	1.1	1.3	1.6	1.8	1.9	2	2.1	2.2	2.3	2.5	2.6	2.7	2.8	2.9	3	30
	0.3578	3.13	0.25	0.13	0.1	0	0.1	0.3	0.4	0.6	1	1.2	1.3	1.5	1.6	1.8	2	2.1	2.3	2.5	2.6	2.7	2.8	2.9	3.1	31
LED 1/3 R/B	1.0201	12.34	0.46	0.31	0.27	0	1.5	1.8	2.1	2.3	2.5	2.8	3	3.2	3.5	3.7	4.1	4.2	4.3	4.9	5	5.5	5.8	6.2	6.5	65
	1.1717	10.2	0.5	0.33	0.25	0	1.3	1.4	1.7	1.9	2.1	2.5	2.8	2.9	3.3	3.4	3.6	3.8	4.2	4.5	4.7	4.9	5.3	5.9	6.2	62
	1.0612	12.02	0.51	0.29	0.23	0	1.4	1.8	2	2.4	2.78469	3	3.19805	3.3738	3.60978	4	4.3954	4.7657	4.86525	5.24348	5.82009	6	6.5	6.6	6.9	69
	1.0913	11.56	0.5	0.3	0.24	0	1.3	1.4	1.7	1.9	2.1	2.5	2.8	2.9	3.3	3.4	3.6	3.8	4.2	4.5	4.7	4.9	5.3	5.9	6.2	62
LED 3/1 R/B	0.3012	4.24	0.3	0.17	0.12	0	0.1	0.4	0.5	0.7	0.8	1	1.1	1.3	1.4	1.5	1.7	1.8	2	2.1	2.5	2.7	2.9	3	3.3	33
	0.2723	4.5	0.33	0.18	0.1	0	0.1	0.4	0.45	0.6	0.7	0.9	1	1.2	1.3	1.4	1.6	1.8	1.9	2	2.4	2.5	2.6	2.7	2.8	28
	0.3153	3.88	0.29	0.21	0.13	0	0.3	0.5	0.6	0.7	0.9	1	1.1	1.2	1.3	1.6	1.7	1.8	2	2.2	2.3	2.8	3	3.3	3.5	35
	0.2978	4.21	0.3	0.2	0.12	0	0.3	0.5	0.6	0.7	0.9	1	1.1	1.2	1.3	1.6	1.7	1.8	2	2.2	2.3	2.8	3	3.3	3.5	35
LED 1/1 R/B	0.3138	10.01	0.29	0.18	0.2	0	1.3	1.7	1.9	2.1	2.3	2.4	2.6	3.1	3.3	3.5	3.9	4	4.1	4.7	4.8	5.3	5.6	5.9	6.2	62
	0.3323	11.85	0.33	0.11	0.21	0	1.3	1.6	1.8	1.9	2.2	2.3	2.4	2.6	3.1	3.2	3.7	3.9	4	4.7	4.9	5	5.3	5.7	6.1	61
	0.2987	10.38	0.31	0.13	0.18	0	1.7	1.9	2.1	2.4	2.5	2.53044	3.2	3.4	3.6	3.7	4	4.4	4.6	5.2	5.3	5.9	6.1	6.4	6.6	66
	0.3198	10.98	0.3	0.15	0.19	0	0.7	1	1.2	1.4	2	2.2	2.4	2.6	2.9	3.2	3.6	3.8	4.6	4.8	5.3	5.4	5.7	5.9	6	60
